# Supplementary material for: A Scholarly Knowledge Graph-Powered Dashboard: Implementation and User Evaluation
Source: Front Res Metr Anal. 2022 Jul 19;7:934930. doi: 10.3389/frma.2022.934930 (PMC9343766; doi:10.3389/frma.2022.934930)
Supplement: Supplementary file 1 [file Data_Sheet_1.CSV]

Q1[CC][1]	Q1[CC][2]	Q1[IE][1]	Q1[IE][2]	Q1[CE][1]	Q1[CE][2]	Q1[OS][1]	Q1[OS][2]	Q1[BE][1]	Q1[BE][2]	Q1[NI][1]	Q1[NI][2]	Q1[CI][1]	Q1[CI][2]	Q1[UL][1]	Q1[UL][2]	V1[GNT][1]	V1[GNT][2]	V1[ASQ][1]	V1[ASQ][2]	V1[ORR][1]	V1[ORR][2]	V1[ENM][1]	V1[ENM][2]	V1[RVO][1]	V1[RVO][2]	V2	U1	U1[other]	U2	U2[other]	U3	U3[other]
3	3	3	3	3	3	3	3	3	2	3	2	3	3	2	2	5.0	3.0	4.0	5.0	4.0	5.0	5.0	5.0	5.0	5.0	5	Technical professions (computer science, mathematics, engineering, etc.)		Mostly quantitative		Rather frequently
3	3	2	3	1	3	2	3	2	2	2	2	3	3	2	3	3.0	3.0	5.0	5.0	5.0	5.0	5.0	5.0	5.0	5.0	5	Humanities (social sciences, education, psychology, etc.)		Mostly qualitative		Rather frequently
2	2	1	1	1	2	0	2	2	0	2	1	2	-1	0	0	4.0	3.0	4.0	3.0	4.0	4.0	2.0	2.0	3.0	3.0	5	Humanities (social sciences, education, psychology, etc.)		Mostly quantitative		Rather frequently
3	3	3	2	3	3	2	2	3	2	1	1	2	1	1	1	5.0	4.0	4.0	5.0	4.0	5.0	2.0	2.0	4.0	3.0	5	Humanities (social sciences, education, psychology, etc.)		Mostly qualitative		Rather frequently
2	1	2	2	3	0	3	2	1	0	1	1	1	1	2	2	3.0	3.0	4.0	3.0	3.0	4.0	5.0	5.0	4.0	4.0	4	Technical professions (computer science, mathematics, engineering, etc.)		Mostly quantitative		Rather frequently
2	3	0	2	2	2	0	1	1	1	2	2	2	1	0	1	3.0	5.0	4.0	4.0	4.0	4.0	4.0	4.0	4.0	4.0	4	Technical professions (computer science, mathematics, engineering, etc.)		Mostly qualitative		Rather frequently
2	-1	2	1	3	1	2	1	1	-1	1	-1	1	-2	0	-1	4.0	3.0	5.0	2.0	4.0	4.0	3.0	2.0	2.0	2.0	4	Humanities (social sciences, education, psychology, etc.)		Mostly quantitative		Rather frequently
3	-2	2	-2	2	-2	2	-2	-2	1	1	-1	-1	1	1	0	4.0	2.0	5.0	2.0	5.0	2.0	4.0	2.0	4.0	2.0	3	Other	Biology	Mostly quantitative		Rather frequently
2	2	2	2	3	3	3	3	3	3	3	3	3	3	2	2	5.0	5.0	5.0	5.0	5.0	5.0	5.0	5.0	4.0	4.0	5	Technical professions (computer science, mathematics, engineering, etc.)		Mostly quantitative		Rather frequently
3	3	2	3	3	2	3	3	2	2	2	2	2	3	2	2	5.0	3.0	3.0	5.0	4.0	4.0	4.0	4.0	5.0	4.0	5	Humanities (social sciences, education, psychology, etc.)		Mostly quantitative		Only occasionally
2	2	2	1	2	2	2	1	3	1	3	1	2	2	2	2	4.0	3.0	2.0	4.0	3.0	4.0	4.0	4.0	1.0	2.0	3	Technical professions (computer science, mathematics, engineering, etc.)		Mostly qualitative		Only occasionally
2	-1	-1	-1	0	0	1	1	0	0	2	0	2	-1	1	-1	4.0	4.0	4.0	4.0	5.0	4.0	3.0	4.0	2.0	3.0	4	Technical professions (computer science, mathematics, engineering, etc.)		Other		Only occasionally
1	-1	0	-1	1	-1	1	0	0	0	1	-1	-1	-1	0	0	3.0	2.0	3.0	3.0	3.0	2.0	3.0	4.0	2.0	2.0	3	Humanities (social sciences, education, psychology, etc.)		Mostly quantitative		Rather frequently
3	2	1	1	3	2	2	2	3	1	2	3	2	3	3	3	3.0	5.0	2.0	5.0	5.0	5.0	5.0	5.0	5.0	5.0	5	Technical professions (computer science, mathematics, engineering, etc.)		Mostly qualitative		Rather frequently
2	-3	1	-1	3	-2	1	-1	0	0	0	0	2	1	1	1	5.0	1.0			4.0	4.0			4.0	4.0	4	Humanities (social sciences, education, psychology, etc.)				Only occasionally
3	3	3	3	3	3	3	3	2	2	3	3	2	2	3	3			5.0	5.0			4.0	5.0			5	Other	art			Only occasionally
3	3	3	3	2	3	2	2	3	3	3	3	3	1	3	1	4.0	5.0	5.0	5.0	5.0	5.0	5.0	5.0	3.0	4.0	5	Humanities (social sciences, education, psychology, etc.)		Mostly quantitative		Rather frequently
3	-1	3	2	2	-2	2	-1	3	-1	3	-1	3	0	2	-1	5.0	2.0	4.0	4.0	4.0	4.0	4.0	3.0	5.0	4.0	5	Humanities (social sciences, education, psychology, etc.)		Mostly qualitative		Rather frequently
2	-1	3	0	2	1	2	2	3	0	3	1	3	1	3	-2	5.0	4.0	5.0	5.0	5.0	4.0	5.0	3.0			5	Humanities (social sciences, education, psychology, etc.)		Mostly quantitative		Rather frequently
0	0	2	1	1	-1	1	1	2	1	0	1	0	1	-2	1	2.0	2.0	2.0	3.0	4.0	4.0	3.0	3.0	2.0	3.0	3	Technical professions (computer science, mathematics, engineering, etc.)		Mostly quantitative		Rather frequently
2	-2	2	-2	3	-2	3	-1	2	2	2	2	1	3	1	3	5.0	5.0	3.0	3.0	5.0	5.0	5.0	5.0	5.0	5.0	5	Other	Nursing	Mostly quantitative		Rather frequently
1	3	1	2	1	1	1	1	1	1	2	2	2	1	0	1	4.0	5.0	5.0	5.0	4.0	5.0	2.0	4.0	4.0		4	Humanities (social sciences, education, psychology, etc.)		Mostly qualitative		Only occasionally
2	3	1	3	-1	0	0	1	1	1	1	2	0	0	2	2	4.0	5.0	4.0	5.0	4.0	5.0	4.0	4.0	5.0	5.0	4	Humanities (social sciences, education, psychology, etc.)		Mostly qualitative		Only occasionally
2	3	2	3	3	3	1	1	1	3	2	2	3	3	3	3	2.0	5.0	2.0	4.0	4.0	5.0	4.0	3.0	4.0	3.0	5	Humanities (social sciences, education, psychology, etc.)		Mostly quantitative		Rather frequently
2	-2	1	0	-1	-2	1	0	1	-1	1	0	0	-2	0	0	1.0	3.0	1.0	2.0	3.0	3.0	1.0	1.0	1.0	1.0	1	Technical professions (computer science, mathematics, engineering, etc.)		Mostly qualitative		Only occasionally
1	-1	0	1	2	-2	0	0	1	0	0	1	1	0	1	1	3.0	3.0	4.0	4.0	3.0	4.0			4.0	4.0	4	Technical professions (computer science, mathematics, engineering, etc.)		Other	Both	Rather frequently
-1	0	1	1	1	-1	1	2	1	1	1	1	1	2	2	2	4.0	4.0	3.0	4.0	3.0		3.0	3.0	4.0	4.0	5	Technical professions (computer science, mathematics, engineering, etc.)
-1	2	2	1	2	1	1	0	1	-1	0	0	1	-2	0	0		4.0		5.0	4.0	2.0	3.0	1.0			3	Technical professions (computer science, mathematics, engineering, etc.)		Mostly qualitative		Rather frequently
2	-1	2	1	3	-1	2	0	-1	0	1	1	1	2	1	1	4.0	4.0	4.0	4.0	4.0	4.0	4.0	4.0	4.0	4.0	5	Technical professions (computer science, mathematics, engineering, etc.)		Mostly quantitative		Rather frequently
2	-2	3	-2	1	-2	2	-1	1	0	3	0	2	0	0	0	4.0	1.0	3.0	4.0	3.0	4.0	4.0	3.0	3.0	3.0	4	Other	Biology			Only occasionally
2	2	2	2	0	0	3	2	2	1	2	1	3	2	2	1	5.0	4.0	5.0	4.0	5.0	4.0	5.0	4.0	5.0	5.0	5	Humanities (social sciences, education, psychology, etc.)		Mostly qualitative		Rather frequently
2	0	1	1	0	-1	3	2	2	1	2	1	3	3	2	1	4.0	2.0			5.0	5.0	3.0	4.0	5.0	5.0	4	Humanities (social sciences, education, psychology, etc.)		Other	psychotherapy	Only occasionally
